# Supplementary material for: The Influence of Muscle Flexibility Training on Chronic Pain in Older Adults: An Exploratory Systematic Review
Source: Sports (Basel). 2025 Nov 5;13(11):393. doi: 10.3390/sports13110393 (PMC12656308; doi:10.3390/sports13110393)
Supplement: Supplementary file 1 [file sports-13-00393-s001.zip]

Archive with 1 entries (1 files):
- sports-3886422-supplementary materials.pdf
